# Supplementary material for: Hypoxia Modulates Transmembrane Prostatic Acid Phosphatase (TM-PAP) in MCF-7 Breast Cancer Cells
Source: Int J Mol Sci. 2025 Feb 23;26(5):1918. doi: 10.3390/ijms26051918 (PMC11900489; doi:10.3390/ijms26051918)
Supplement: Supplementary file 1 [file ijms-26-01918-s001.zip]

Archive with 1 entries (1 files):
- ijms-3456925-supplementary.pdf
